# Supplementary material for: Susceptibility of influenza viruses to hypothiocyanite and hypoiodite produced by lactoperoxidase in a cell-free system
Source: PLoS One. 2018 Jul 25;13(7):e0199167. doi: 10.1371/journal.pone.0199167 (PMC6059396; doi:10.1371/journal.pone.0199167)
Supplement: S1 Data — The original data of the plaque forming unit assays using MDCK cells of the virus strains tested in this work are shown for each experiment organized according to the figures. (XLSX) [file pone.0199167.s001.xlsx]

## Sheet: Fig 2A
Left panel								Right panel
conditions:	1	2	3	4	5			conditions:	1	2	3	4	5
exp1	5.4	0	5.1	6.1	5.4			exp1	7.49	2.8	8.57	7.7	7.27
exp2	5.8	0	6.4	5.49	6.1			exp2	7.27	3.84	8.84	8.84	7.1
exp3	4.1	0	4.27	3.8	4.4

## Sheet: Fig 2B
Left panel									Right panel
conditions	1	2	3	4	5			conditions	1	2	3	4	5
exp1	5.49	0	5.4	5.4	5.4			exp1	6.8	0	8.8	7.84	7.1
exp2	5.4	4.8	5.8	6.49	6.49			exp2	7.49	0	8.84	9	7.1
exp3	4.1	0	4.27	3.8	4.1

## Sheet: Fig 2C
		OSCN-			OI-
	cc	mean	sd	n	mean	sd	n
	0.4	4.92	0.57	3	4.7	0.67	3
	1.33	4.8	0.68	3	4.65	0.64	3
	4	5.03	0.62	3	2.83	1.5	3
	13	4.92	0.91	3	1.93	1.93	3
	40	4.86	0.91	3	0	0	3
	133	1.86	0.93	3	0	0	3
	400	0	0	3	0	0	3

## Sheet: Fig 3A
			SCN-					I-
A/Brisbane/		Conditions	V	Full system	CAT		Conditions	V	Full system	CAT	n=3
59/2007 (H1N1)		exp1	6.49485	4.79588	6.39794		exp1	7.49485	5.79588	6.49485
		exp2	7.57403	5.09691	5.57403		exp2	6.57403	5.69897	6.57403
		exp3	6.273	3.79588	5.64098		exp3	6.273	4.79588	6.39794
A/California/		Conditions	V	Full system	CAT		Conditions	V	Full system	CAT	n=5
04/2009 (H1N1)		exp1	5.49485	0	5.49485		exp1	5.79588	0	5.39794
		exp2	5.79588	0	5.49485		exp2	5.39794	0	5.49485
		exp3	5.39794	0	5.57403		exp3	5.57403	0	5.64098
		exp4	5.64098	0	5.273		exp4	6.09691	0	5.39794
		exp5	5.49485	0	4.69897		exp5	5.273	0	5.273
A/Mississippi/		Conditions	V	Full system	CAT		Conditions	V	Full system	CAT	n=4
3/2001 (H1N1)		exp1	6.30103	0	6.30103		exp1	6.39794	0	6.30103
		exp2	7.47712	1.69897	8.65321		exp2	7.39794	0	8.47712
		exp3	5.69897	0	5.69897		exp3	5.69897	0	6
		exp4	6	0	5.97772		exp4	5.90309	0	6.74036
A/Turkey/Kansas/		Conditions	V	Full system	CAT		Conditions	V	Full system	CAT	n=2
4880/1980 (H1N1)		exp1	7.39794	4.95424	8.47712		exp1	7.39794	3.95424	7.47712
		exp2	7.47712	1.69897	8.65321		exp2	7.39794	0	8.47712

## Sheet: Fig 3B
	OSCN-	OI-
exp1	1.31	1.06
exp2	5.52	5.51
exp3	6.16	6.88
exp4	5.24	6

## Sheet: Fig 4A
			SCN-					I-
		Conditions	V	Full system	CAT		Conditions	V	Full system	CAT	n=3
A/Texas/		exp1	5.79588	3.79588	5.69897		exp1	5.79588	0	5.273
50/2012 (H3N2)		exp2	6.09691	3.75012	5.64098		exp2	5.75012	0	5.39794
		exp3	5.39794	0	5.09691		exp3	4.79588	0	5.09691
		Conditions	V	Full system	CAT		Conditions	V	Full system	CAT	n=2
		exp1	7.39794	4.39794	6.57403		exp1	8.09691	3.273	7.09691
A/Wisconsin/		exp2	8.39794	5.273	6.39794		exp2	8.273	2.79588	7.39794
67/2005 (H3N2)
		Conditions	V	Full system	CAT		Conditions	V	Full system	CAT	n=4
A/Hong Kong/		exp1	0	3.69897	4.39794		exp1	5.69897	0	3
8/1968 (H3N2)		exp2	6	3.69897	3.69897		exp2	6.47712	0	7.17609
		exp3	6	4.69897	7.54407		exp3	6	0	7
		exp4	5.69897	5	6.69897		exp4	4.90309	0	7.30103
A/Aichi/2/1968 (H3N2)		Conditions	V	Full system	CAT		Conditions	V	Full system	CAT	n=4-5
		exp1	6.62839	5.17609	6.47712		exp1	6.39794	0	6
		exp2	7.09691	5.69897	6.24304		exp2	6.69897	0	5.24304
		exp3	7.09691	6	6.30103		exp3	7.09691	0	6.39794
		exp4	5.30103	3.30103	4.39794		exp4	4.69897	0	3.69897
		exp5	4.69897	3.69897	4.30103		exp5	5.39794	0

## Sheet: Fig 4B
		SCN-	I-
	exp1	2.96	5.26
	exp2	1.65	4.21
	exp3	1.31	6.12
	exp4	0.81	5.33

## Sheet: Fig 5A
		OSCN-					OI-						OSCN-/OI-
	H1	H3				H1	H3						H1	H3
	1.31	2.96				1.06	5.26						1.33	0.57
	5.52	1.65				5.51	4.21						1	0.41
	6.16	1.31				6.88	6.12						0.95	0.22
	5.24	0.81				6	5.33						0.91	0.17
	7.3					7.03							1.03

## Sheet: Fig 5B
		OSCN-					OI-						OSCN-/OI-
	N1	N2				N1	N2					N1	N2
	1.31	7.3				1.06	7.03					1.33	1.03
	5.52	2.96				5.51	5.26					1	0.57
	6.16	1.65				6.88	4.21					0.95	0.41
	5.24	1.31				6	6.12					0.91	0.22
		0.81					5.33						0.17

## Sheet: Fig6A
			SCN-					I-
B/Yamagata/		Conditions	V	Full system	CAT		Conditions	V	Full system	CAT	n=5
16/1988		exp1	7.39794	0	6.79588		exp1	7.94201	3.39794	6.69897
		exp2	7.87506	0	7.57403		exp2	7.97197	6.57403	7.64098
		exp3	7.273	0	6.79588		exp3	7.273	3.79588	6.75012
		exp4	7.39794	0	6.79588		exp4	7.09691	5.64098	6.09691
		exp5	7.69897	0	8.09691		exp5	7.49485	5.79588	6.273
B/Great Lakes/		Conditions	V	Full system	CAT		Conditions	V	Full system	CAT	n=4
1739/1954		exp1	6.39794	3.95424	7.47712		exp1	6.39794	3.95424	7.47712
		exp2	6.17609	0	8.30103		exp2	4.30103	5.17609	6.69897
		exp3	6	0	6.17609		exp3	5.54407	0	6
		exp4	6.17609	0	6		exp4	6.39794	0	6.30103
		Conditions	V	Full system	CAT		Conditions	V	Full system	CAT	n=3
B/New York/		exp1	4.8451	0	5.17609		exp1	5.17609	2.69897	5
1056/2003		exp2	5.17609	3.47712	5.30103		exp2	3.90309	0	4.69897
		exp3	3	0	2.69897		exp3	2.69897	0	2.69897

[truncated: 4 more sheets: Fig6B, Fig6C, Fig7, Fig8]
